# Supplementary material for: Formal reply to “Alternative lengthening of telomeres is not synonymous with mutations in ATRX/DAXX”
Source: Nat Commun. 2021 Mar 10;12:1551. doi: 10.1038/s41467-021-21796-y (PMC7946925; doi:10.1038/s41467-021-21796-y)
Supplement: Supplementary file 2 — Source Data [file 41467_2021_21796_MOESM2_ESM.xlsx]

## Sheet: Tabelle1
icgc_specimen_id	DONOR_ID	histology_abbreviation	expr_data_available	SV_data_available	ALT_associated_mutations	telomerase_associated_mutations	TMM_associated_mut	TMM_associated_mut_summary	TERT_FPKM	tel_content_tumor	tel_content_control	tel_content_log2	telomere_insertions	breakpoints	TERRA_reads_tumor	TERRA_expression_normalized	TERRA_reads_at_telomere_insertions	ATAGGG_singleton_dist	CTAGGG_singleton_dist	GTAGGG_singleton_dist	TAAGGG_singleton_dist	TCAGGG_singleton_dist	TGAGGG_singleton_dist	TTCGGG_singleton_dist	TTGGGG_singleton_dist	TTTGGG_singleton_dist	ALT_probability	Lee_ID	CC_status
SP124264	DO220841	Skin-Melanoma	no	yes		TERTp_sv	TERTp_sv	TERT_mod	NA	884.657	445.939	0.988271	5	1045	NA	NA	NA	-0.986187	-0.639738	-0.778766	-1.29167	-0.316928	-0.116732	-0.943341	-1.3925	0.503906	0.441	MELA_0001	ALT -ve
SP124271	DO220842	Skin-Melanoma	no	yes		TERTp_sv	TERTp_sv	TERT_mod	NA	552.133	487.469	0.179706	8	1743	NA	NA	NA	-0.63373	-0.451302	-1.00273	-0.69495	-0.87712	-0.507009	-0.970833	-0.649581	-0.21893	0.366	MELA_0002	ALT -ve
SP124273	DO220843	Skin-Melanoma	no	yes		TERTp_sv	TERTp_sv	TERT_mod	NA	234.506	507.198	-1.11292	3	2321	NA	NA	NA	-0.637129	-0.246968	-0.673144	-3.58941	-1.86037	-1.85932	-0.592462	-0.166619	-0.576771	0.411667	MELA_0003	ALT -ve
SP124278	DO220844	Skin-Melanoma	no	yes			Wild type	Other	NA	1604.44	454.688	1.81912	6	578	NA	NA	NA	-0.835722	-0.396041	-0.773809	-2.2589	-1.09185	-1.42207	-0.307037	-1.15175	0.719825	0.348	MELA_0005	ALT +ve
SP124281	DO220845	Skin-Melanoma	no	yes			Wild type	Other	NA	1004.57	530.388	0.921461	1	954	NA	NA	NA	-0.663032	-1.18854	-0.391435	-0.995502	-0.464202	-0.257315	-0.645862	0.232358	-0.259495	0.329667	MELA_0007	ALT +ve
SP124355	DO220847	Skin-Melanoma	no	yes			Wild type	Other	NA	1545.68	414.192	1.89987	18	729	NA	NA	NA	-0.237847	0.652217	0.842952	0.611956	3.61576	3.43939	0.103823	2.71109	-1.98387	0.92	MELA_0009	ALT +ve
SP124286	DO220848	Skin-Melanoma	no	yes		TERTp_sv	TERTp_sv	TERT_mod	NA	1148.85	590.409	0.960402	0	285	NA	NA	NA	0.136511	0.338545	1.00035	-1.571	-0.912231	1.68312	0.39295	-0.0783493	-0.133963	0.144	MELA_0011	ALT +ve
SP124291	DO220849	Skin-Melanoma	no	yes			Wild type	Other	NA	1264.98	497.95	1.34504	40	1312	NA	NA	NA	-0.0920175	-0.156315	0.672967	-0.747105	0.355252	-0.451656	0.510494	0.90435	-2.9011	0.869	MELA_0012	ALT +ve
SP124295	DO220850	Skin-Melanoma	no	yes		TERTp_mut	TERTp_mut	TERT_mod	NA	248.027	281.994	-0.185166	0	514	NA	NA	NA	-0.904795	-0.878577	-0.0558067	1.69155	-0.113472	0.109746	0.023735	0.621665	0.350611	0.138333	MELA_0015	ALT -ve
SP124307	DO220852	Skin-Melanoma	no	yes			Wild type	Other	NA	678.931	645.267	0.0733672	1	75	NA	NA	NA	-0.522586	1.12167	0.0956689	-0.283177	-0.339244	1.36538	0.238837	-0.0536925	0.357364	0.0946667	MELA_0034	ALT -ve
SP124305	DO220853	Skin-Melanoma	no	yes			Wild type	Other	NA	841.417	468.194	0.845714	1	124	NA	NA	NA	0.940944	-0.110243	0.596252	0.41923	-0.162363	-0.332027	-0.761704	-0.793231	-0.28789	0.0386667	MELA_0037	ALT -ve
SP124311	DO220855	Skin-Melanoma	no	yes		TERTp_mut	TERTp_mut	TERT_mod	NA	487.899	433.392	0.170911	1	230	NA	NA	NA	-0.401094	1.41157	0.24666	0.474784	0.530008	0.692465	1.12075	0.33233	0.342227	0.06	MELA_0043	ALT -ve
SP124319	DO220857	Skin-Melanoma	no	yes		TERTp_mut	TERTp_mut	TERT_mod	NA	346.637	429.457	-0.309088	0	54	NA	NA	NA	0.862914	0.447788	0.288968	-0.251313	-0.228356	-0.154265	0.365326	-0.237742	0.160699	0.00466667	MELA_0046	ALT -ve
SP124323	DO220858	Skin-Melanoma	no	yes		TERT_mult	TERT_mult	TERT_mod	NA	841.551	847.283	-0.00979249	0	953	NA	NA	NA	-0.327519	0.074282	0.244065	0.27097	0.14809	0.535856	0.71242	0.193635	0.559946	0.339333	MELA_0048	ALT -ve
SP124326	DO220859	Skin-Melanoma	no	yes		TERTp_mut	TERTp_mut	TERT_mod	NA	524.172	497.441	0.0755138	1	245	NA	NA	NA	0.622059	0.043979	0.0559759	-0.138759	0.53699	-0.12213	-0.445973	0.161957	0.211132	0.0613333	MELA_0050	ALT -ve
SP124329	DO220860	Skin-Melanoma	no	yes			Wild type	Other	NA	1273.19	596.572	1.09367	0	104	NA	NA	NA	0.872794	0.177361	-0.333018	0.779695	0.448934	0.0506975	-0.129435	-0.250526	-0.284445	0.0433333	MELA_0051	ALT -ve
SP124333	DO220861	Skin-Melanoma	no	yes			Wild type	Other	NA	996	420.37	1.24449	2	285	NA	NA	NA	-0.540786	-0.195747	-0.954096	0.334188	-0.936166	-0.391546	-0.613713	0.228088	0.0807011	0.122	MELA_0052	ALT -ve
SP124334	DO220862	Skin-Melanoma	no	yes		TERTp_mut	TERTp_mut	TERT_mod	NA	796.476	442.771	0.84707	0	148	NA	NA	NA	0.528848	0.66118	0.315369	0.557422	0.429726	0.795732	0.604142	0.269864	0.0271603	0.049	MELA_0053	ALT -ve
SP124339	DO220863	Skin-Melanoma	no	yes		TERTp_mut	TERTp_mut	TERT_mod	NA	555.025	530.151	0.0661481	0	189	NA	NA	NA	0.223252	-0.598747	0.204335	-0.511128	-3.95911	-0.0459492	0.718084	-1.30574	-0.592427	0.0323333	MELA_0055	ALT -ve
SP124341	DO220864	Skin-Melanoma	no	yes			Wild type	Other	NA	509.635	361.733	0.49454	4	500	NA	NA	NA	2.07369	-0.347134	-0.868657	0.0463762	0.0189755	0.827915	-0.86835	-0.0753864	0.138087	0.466667	MELA_0056	ALT -ve
SP124344	DO220865	Skin-Melanoma	no	yes			Wild type	Other	NA	470.089	475.529	-0.0165989	0	653	NA	NA	NA	-1.25266	-0.0725004	-0.103855	0.0122453	-0.036934	0.0528982	0.438917	-0.363323	0.28485	0.229333	MELA_0060	ALT -ve
SP124346	DO220866	Skin-Melanoma	no	yes		TERTp_mut	TERTp_mut	TERT_mod	NA	347.246	345.649	0.0066481	1	422	NA	NA	NA	-1.29796	0.256587	0.192052	-1.76097	-0.54174	0.0406151	-0.5486	0.805896	0.212749	0.152667	MELA_0061	ALT -ve
SP124348	DO220867	Skin-Melanoma	no	yes		TERTp_sv	TERTp_sv	TERT_mod	NA	545.3	510.777	0.0943569	0	765	NA	NA	NA	-0.768661	0.258624	0.283436	0.251949	-0.471794	0.353936	0.272867	-0.514125	-0.101793	0.280667	MELA_0064	ALT -ve
SP124351	DO220868	Skin-Melanoma	no	yes			Wild type	Other	NA	455.671	505.979	-0.151085	3	789	NA	NA	NA	-1.23128	-0.738979	-0.373978	0.160544	-0.821353	0.414371	-0.163885	-0.430639	-0.560549	0.529	MELA_0066	ALT -ve
SP124353	DO220869	Skin-Melanoma	no	yes			Wild type	Other	NA	1785.07	459.179	1.95885	9	1408	NA	NA	NA	-0.332876	0.0642119	1.42887	-0.890996	6.3165	0.713586	0.416164	0.0969338	-2.46074	0.888	MELA_0067	ALT +ve
SP124357	DO220870	Skin-Melanoma	no	yes		TERTp_sv	TERTp_sv	TERT_mod	NA	539.629	588.841	-0.125908	0	970	NA	NA	NA	-0.641805	-0.376391	0.044107	-0.519073	-1.42981	-2.37067	-0.454499	-0.552717	1.71527	0.408	MELA_0069	ALT -ve
SP124359	DO220871	Skin-Melanoma	no	yes	ATRX_DAXX_trunc	TERTp_sv	Mixed	Other	NA	332.652	643.981	-0.953004	2	923	NA	NA	NA	-0.177212	-0.282908	0.613398	-0.762779	-0.266436	0.598402	0.456745	-0.546424	1.36531	0.619	MELA_0070	ALT -ve
SP124362	DO220872	Skin-Melanoma	no	yes	ATRX_DAXX_non_trunc	TERTp_mut	Mixed	Other	NA	259.708	521.676	-1.00626	1	109	NA	NA	NA	-0.451087	-0.771115	0.0464594	-0.734278	-0.218993	-0.303944	0.695415	-0.878811	0.068821	0.039	MELA_0075	ALT -ve
SP124364	DO220873	Skin-Melanoma	no	yes		TERTp_mut	TERTp_mut	TERT_mod	NA	335.925	522.039	-0.636019	1	194	NA	NA	NA	0.629327	0.700565	0.216928	0.0868873	1.53682	-0.0395501	0.312771	-0.302975	-0.734278	0.06	MELA_0076	ALT -ve
SP124365	DO220880	Skin-Melanoma	no	yes		TERTp_mut	TERTp_mut	TERT_mod	NA	701.36	803.782	-0.196648	1	222	NA	NA	NA	0.759516	0.80784	0.0991447	0.0678716	0.453884	1.09195	0.608635	0.262331	-0.142289	0.0473333	MELA_0170	ALT -ve
SP124367	DO220881	Skin-Melanoma	no	yes		TERTp_mut	TERTp_mut	TERT_mod	NA	684.887	753.282	-0.137324	0	243	NA	NA	NA	-0.320358	-0.46584	-0.0433617	1.05917	-0.569611	-0.543761	-0.0377793	-0.0491326	0.328376	0.0226667	MELA_0173	ALT -ve
SP124369	DO220882	Skin-Melanoma	no	yes			Wild type	Other	NA	1122.05	569.592	0.978137	2	499	NA	NA	NA	0.990221	1.55632	0.334722	1.48523	0.894745	-0.635591	1.25847	1.00568	0.356207	0.377333	MELA_0174	ALT -ve
SP124377	DO220884	Skin-Melanoma	no	yes			Wild type	Other	NA	906.969	751.676	0.270941	0	181	NA	NA	NA	-0.205402	-0.168346	-0.153003	0.255708	-1.22137	0.0604183	-0.416594	-0.28252	0.108885	0.044	MELA_0180	ALT -ve
SP124380	DO220885	Skin-Melanoma	no	yes			Wild type	Other	NA	2620.52	557.432	2.23298	1	311	NA	NA	NA	0.402825	-0.314294	-0.226761	1.04043	-0.521723	0.307464	0.100809	0.364655	0.266432	0.0953333	MELA_0183	ALT -ve
SP124382	DO220886	Skin-Melanoma	no	yes			Wild type	Other	NA	515.041	684.537	-0.410441	1	858	NA	NA	NA	0.325968	0.538092	-0.0940565	0.291336	-0.138745	0.420694	-0.857436	-0.0589247	-0.270864	0.349	MELA_0184	ALT -ve
SP124389	DO220887	Skin-Melanoma	no	yes		TERTp_mut	TERTp_mut	TERT_mod	NA	276.596	924.834	-1.74142	0	148	NA	NA	NA	0.494469	0.530889	0.218852	0.156082	0.15451	1.44299	0.491859	0.415411	-0.3863	0.205333	MELA_0185	ALT -ve
SP124391	DO220888	Skin-Melanoma	no	yes			Wild type	Other	NA	1208.11	627.084	0.946019	2	683	NA	NA	NA	0.292066	0.312244	-0.0264821	0.598411	1.45513	-0.814836	-0.618605	0.671826	0.386761	0.439667	MELA_0187	ALT -ve
SP124394	DO220889	Skin-Melanoma	no	yes		TERTp_mut	TERTp_mut	TERT_mod	NA	1133.75	983.794	0.204669	0	88	NA	NA	NA	-0.208726	-0.164102	-0.173043	0.664588	0.090162	-0.298689	-0.253946	-0.357831	0.656228	0.039	MELA_0190	ALT -ve
SP124399	DO220890	Skin-Melanoma	no	yes		TERTp_mut	TERTp_mut	TERT_mod	NA	278.691	266.959	0.0620441	1	216	NA	NA	NA	-0.891386	-0.0418563	-0.185757	-0.95591	0.89693	1.11505	-0.503497	0.530149	0.537412	0.098	MELA_0192	ALT -ve
SP124401	DO220891	Skin-Melanoma	no	yes			Wild type	Other	NA	991.887	613.674	0.692703	0	659	NA	NA	NA	0.812832	-0.197773	0.12345	-0.0962418	0.0444068	-0.328265	0.518334	0.60217	0.775034	0.252	MELA_0193	ALT -ve
SP124403	DO220892	Skin-Melanoma	no	yes		TERTp_sv	TERTp_sv	TERT_mod	NA	568.357	646.193	-0.185166	0	274	NA	NA	NA	0.15954	0.238225	0.165254	0.322924	0.0503984	0.0517302	0.0231352	0.1885	-0.166081	0.0223333	MELA_0196	ALT -ve
SP124406	DO220893	Skin-Melanoma	no	yes			Wild type	Other	NA	532.454	572.349	-0.104239	1	109	NA	NA	NA	-0.172516	-0.231721	0.344308	1.80719	-1.48276	0.109572	0.506088	-0.408757	0.760766	0.0606667	MELA_0197	ALT -ve
SP124418	DO220895	Skin-Melanoma	no	yes		TERTp_mut	TERTp_mut	TERT_mod	NA	1789.36	466.415	1.93976	2	235	NA	NA	NA	0.364417	-0.0146941	-0.357972	0.56605	-0.829044	-0.84852	-0.0213006	0.358118	-0.219477	0.144667	MELA_0202	ALT -ve
SP124420	DO220896	Skin-Melanoma	no	yes		TERTp_mut	TERTp_mut	TERT_mod	NA	383.741	478.765	-0.319184	3	99	NA	NA	NA	-1.42162	-0.325433	-0.44375	-0.943342	-1.05635	0.13002	-0.35578	0.317053	0.174721	0.144667	MELA_0203	ALT -ve
SP124423	DO220897	Skin-Melanoma	no	yes			Wild type	Other	NA	607.559	603.36	0.0100067	0	99	NA	NA	NA	0.218033	0.741897	0.256892	0.548411	-0.0478097	0.111572	0.717081	-0.239898	-0.150402	0.011	MELA_0205	ALT -ve
SP124431	DO220900	Skin-Melanoma	no	yes	ATRX_DAXX_trunc		ATRX_DAXX_trunc	ATRX_DAXX_trunc	NA	1103.41	665.483	0.729492	43	587	NA	NA	NA	-0.396013	-0.252033	-0.396301	0.712182	-0.810001	1.89179	5.68102	-0.117796	-0.936192	0.949	MELA_0226	ALT +ve
SP110736	DO32860	Panc-AdenoCA	no	yes			Wild type	Other	NA	611.682	667.171	-0.125275	0	150	NA	NA	NA	0.780073	0.587477	0.281046	-0.0864699	-0.382758	0.425794	1.03646	-0.527174	-0.360057	0.0253333	NE_0020	ALT -ve
SP69705	DO32863	Panc-AdenoCA	no	yes			Wild type	Other	NA	487.837	1052.32	-1.1091	2	364	NA	NA	NA	-0.330349	-0.616925	0.174332	0.254606	-0.352846	0.223876	-0.724449	-0.58339	-0.141404	0.329333	NE_0021	ALT +ve
SP72262	DO32875	Panc-AdenoCA	no	yes			Wild type	Other	NA	324.328	601.763	-0.891743	0	329	NA	NA	NA	1.21004	0.690145	0.782591	0.0896527	-1.04573	-0.00545402	0.695504	-0.0530285	0.165557	0.0733333	NE_0025	ALT -ve
SP69762	DO32878	Panc-AdenoCA	no	yes			Wild type	Other	NA	482.429	1069.15	-1.14808	1	182	NA	NA	NA	-1.0215	-0.19367	0.368362	0.0560476	-0.300657	0.294532	0.502562	0.871719	-0.344674	0.122333	NE_0026	ALT +ve
SP76136	DO32900	Panc-AdenoCA	no	yes			Wild type	Other	NA	225.663	628.935	-1.47874	0	401	NA	NA	NA	1.38489	-0.485255	-0.170713	-0.90881	0.601231	0.177875	-0.808054	-0.561212	0.908844	0.334333	NE_0033	ALT +ve
SP102485	DO46744	Panc-Endocrine	no	yes			Wild type	Other	NA	375.623	715.912	-0.930497	0	37	NA	NA	NA	-1.23006	0.441047	-0.0650968	-0.384606	1.0838	0.41914	0.989518	0.194207	-1.60683	0.385333	ICGC_0425	ALT -ve
SP102507	DO46749	Panc-Endocrine	no	yes			Wild type	Other	NA	417.222	474.717	-0.186253	0	169	NA	NA	NA	-0.65998	0.366347	0.0238526	-0.440346	-0.316024	-0.52477	0.0995135	-0.257987	-1.39208	0.291333	ICGC_0431	ALT -ve
SP102511	DO46751	Panc-Endocrine	no	yes			Wild type	Other	NA	1828.32	528.167	1.79145	3	46	NA	NA	NA	-0.795322	0.978112	-0.685694	0.692826	2.01647	1.75202	1.44386	1.78632	-3.55459	0.768667	ICGC_0432	ALT +ve
SP102517	DO46753	Panc-Endocrine	no	yes			Wild type	Other	NA	318.609	1059.75	-1.73386	0	46	NA	NA	NA	1.12466	-0.340837	-0.14679	0.845846	-0.201929	-0.221454	-0.648156	0.741159	-0.893881	0.150333	ICGC_0433	ALT -ve
SP102523	DO46755	Panc-Endocrine	no	yes			Wild type	Other	NA	312.959	1029.52	-1.71792	0	24	NA	NA	NA	1.15516	0.508457	0.198223	0.922823	0.794592	1.28213	0.57581	0.50819	-0.515951	0.194	ICGC_0434	ALT -ve
SP102529	DO46757	Panc-Endocrine	no	yes			Wild type	Other	NA	5447.01	981.452	2.47248	8	70	NA	NA	NA	-0.0702112	-0.497819	0.937329	-0.76414	-0.265105	-1.39051	1.03238	0.414901	-4.1941	0.684	ICGC_0435	ALT +ve
SP102537	DO46759	Panc-Endocrine	no	yes	ATRX_DAXX_trunc		ATRX_DAXX_trunc	ATRX_DAXX_trunc	NA	839.223	768.416	0.127166	8	72	NA	NA	NA	1.12325	0.0585713	0.0137173	2.4007	3.88632	4.77809	5.31957	1.55735	-2.23053	0.997	ICGC_0436	ALT -ve
SP102541	DO46761	Panc-Endocrine	no	yes	ATRX_DAXX_trunc		ATRX_DAXX_trunc	ATRX_DAXX_trunc	NA	1207.78	671.625	0.846629	3	29	NA	NA	NA	0.88142	0.116552	0.191668	-0.0455325	3.47784	4.51134	6.312	1.56402	-2.2867	0.998333	ICGC_0437	ALT +ve
SP102547	DO46763	Panc-Endocrine	no	yes	ATRX_DAXX_trunc		ATRX_DAXX_trunc	ATRX_DAXX_trunc	NA	870.086	584.654	0.573574	5	41	NA	NA	NA	-0.84348	0.152298	-0.716781	0.538033	1.2803	5.78205	5.53913	0.521076	-2.71242	1	ICGC_0438	ALT +ve
SP102561	DO46767	Panc-Endocrine	no	yes			Wild type	Other	NA	518.626	555.905	-0.100145	0	26	NA	NA	NA	0.551096	-0.182789	-0.966923	0.790282	-0.321127	0.778676	-2.30832	0.608202	-0.718678	0.053	ICGC_0440	ALT -ve
SP102567	DO46769	Panc-Endocrine	no	yes			Wild type	Other	NA	263.025	448.819	-0.770934	0	45	NA	NA	NA	-0.854468	0.230242	-0.46667	0.526567	1.40148	-0.493697	0.954719	0.628873	0.501319	0.0553333	ICGC_0441	ALT -ve
SP102573	DO46771	Panc-Endocrine	no	yes			Wild type	Other	NA	667.584	697.931	-0.0641355	0	30	NA	NA	NA	0.210743	0.272181	-0.177764	-0.849554	-0.330109	0.101898	0.514272	-0.614165	-1.25538	0.317	ICGC_0446	ALT -ve
SP102581	DO46773	Panc-Endocrine	no	yes			Wild type	Other	NA	562.144	800.122	-0.509281	0	8	NA	NA	NA	0.123702	0.130446	-0.307925	-1.11669	-0.964425	0.374401	-0.528946	-0.339909	-1.37502	0.264667	ICGC_0447	ALT -ve
SP102591	DO46777	Panc-Endocrine	no	yes			Wild type	Other	NA	563.943	597.367	-0.0830685	0	7	NA	NA	NA	0.336612	0.104707	-0.470584	0.0669537	-0.28886	-0.0225595	-0.742521	-0.00171347	-0.898788	0.048	ICGC_0449	ALT -ve
SP102597	DO46779	Panc-Endocrine	no	yes	ATRX_DAXX_non_trunc		ATRX_DAXX_non_trunc	Other	NA	959.289	602.338	0.671394	3	29	NA	NA	NA	-0.690116	0.605413	-1.29703	3.15782	2.19219	6.53793	2.13306	0.311102	-0.909863	0.715667	ICGC_0452	ALT +ve
SP102605	DO46781	Panc-Endocrine	no	yes			Wild type	Other	NA	477.634	584.447	-0.291167	0	28	NA	NA	NA	-0.674223	0.237049	0.439686	0.117597	-0.520289	1.12721	5.28094	-0.440912	-1.07525	0.765667	ICGC_0453	ALT +ve
SP102611	DO46783	Panc-Endocrine	no	yes			Wild type	Other	NA	266.998	649.046	-1.28149	0	194	NA	NA	NA	0.243009	0.226698	-0.0587145	1.05442	-0.0572775	-0.011824	-0.883704	-0.934672	0.009146	0.038	ICGC_0455	ALT -ve
SP102617	DO46785	Panc-Endocrine	no	yes			Wild type	Other	NA	150.657	604.428	-2.0043	0	51	NA	NA	NA	NA	-0.857865	1.11736	0.970638	0.377098	0.18381	0.42737	0.560486	-0.558625	0.180333	ICGC_0456	ALT -ve
SP106669	DO48520	Panc-Endocrine	no	yes			Wild type	Other	NA	678.271	1193.51	-0.815278	0	7	NA	NA	NA	0.433924	0.389119	0.34311	-0.420113	0.0458938	0.492113	0.156578	-0.0554018	-0.388553	0.0193333	ICGC_0443	ALT -ve
SP106718	DO48539	Panc-Endocrine	no	yes			Wild type	Other	NA	448.595	954.286	-1.08901	0	182	NA	NA	NA	0.78115	-0.9564	0.114241	1.23254	-0.424191	0.15271	-0.140641	-0.210464	-0.489569	0.062	ICGC_0457	ALT -ve
SP106722	DO48541	Panc-Endocrine	no	yes	ATRX_DAXX_trunc		ATRX_DAXX_trunc	ATRX_DAXX_trunc	NA	1070.09	699.392	0.613559	0	38	NA	NA	NA	0.136647	-0.88085	-0.183376	0.418583	-0.956814	-0.072376	5.37195	0.0706	-1.69142	0.959333	ICGC_0489	ALT +ve
SP106734	DO48545	Panc-Endocrine	no	yes			Wild type	Other	NA	741.808	679.176	0.12726	0	20	NA	NA	NA	0.421283	0.0165033	-0.542652	-0.483407	-1.19483	-0.169317	-0.598136	-0.4286	-0.619153	0.0296667	ICGC_0459	ALT -ve
SP106750	DO48553	Panc-Endocrine	no	yes			Wild type	Other	NA	737.101	764.371	-0.0524107	0	5	NA	NA	NA	0.0043851	-0.269644	-0.534913	-0.255631	0.0116912	0.0802759	-0.43582	-0.0888048	-1.02237	0.0976667	ICGC_0491	ALT -ve
SP106753	DO48554	Panc-Endocrine	no	yes			Wild type	Other	NA	471.799	989.621	-1.0687	0	10	NA	NA	NA	-0.083252	0.132106	0.0278423	0.883447	-0.334485	0.409309	-0.104926	0.0377216	-0.531887	0.061	ICGC_0492	ALT -ve
SP106797	DO48573	Panc-Endocrine	no	yes	ATRX_DAXX_trunc		ATRX_DAXX_trunc	ATRX_DAXX_trunc	NA	1206.67	785.105	0.620072	4	57	NA	NA	NA	-0.408104	-0.202611	0.113366	-0.277975	1.10148	4.22391	5.266	0.697323	-2.3435	0.999	ICGC_0497	ALT +ve
SP106815	DO48581	Panc-Endocrine	no	yes			Wild type	Other	NA	1614.46	838.437	0.945275	0	34	NA	NA	NA	1.6042	0.868521	0.759431	1.88308	1.13034	0.59128	1.36026	1.56436	-1.13669	0.342	ICGC_0501	ALT +ve
SP117294	DO51169	Panc-Endocrine	no	yes			Wild type	Other	NA	347.67	686.843	-0.982261	0	9	NA	NA	NA	-0.615554	0.864654	0.502271	-0.527609	0.897755	0.506431	1.15979	0.184625	-0.757208	0.0336667	ITNET_1081	ALT -ve
SP117223	DO51170	Panc-Endocrine	no	yes	ATRX_DAXX_non_trunc		ATRX_DAXX_non_trunc	Other	NA	405.417	660.537	-0.704231	1	36	NA	NA	NA	0.430018	1.20321	4.2534	0.504011	2.91062	1.62581	6.58475	-0.0768297	0.160816	0.601667	ITNET_1257	ALT +ve
SP117043	DO51171	Panc-Endocrine	no	yes			Wild type	Other	NA	1160.76	415.504	1.48213	1	29	NA	NA	NA	-0.130522	0.059356	0.493892	0.434736	2.49317	1.26643	6.50968	1.15986	-2.30237	0.975333	ITNET_1265	ALT +ve
SP117984	DO51172	Panc-Endocrine	no	yes			Wild type	Other	NA	176.044	516.927	-1.55403	0	81	NA	NA	NA	0.469546	-0.247253	0.566256	-0.103939	-0.301314	1.11415	0.236373	-0.467005	0.0326495	0.0603333	ITNET_1266	ALT -ve
SP117493	DO51173	Panc-Endocrine	no	yes			Wild type	Other	NA	458.295	588.597	-0.361003	0	20	NA	NA	NA	1.35136	-0.153299	0.113963	-0.584468	-0.0403682	0.872827	0.143974	0.504103	-0.609608	0.0203333	ITNET_1270	ALT -ve
SP117951	DO51174	Panc-Endocrine	no	yes			Wild type	Other	NA	442.726	672.949	-0.604085	0	18	NA	NA	NA	-1.32437	0.328642	-0.400265	2.40606	-0.667506	1.45374	1.36684	-0.199603	-0.167198	0.065	ITNET_1273	ALT -ve
SP117700	DO51175	Panc-Endocrine	no	yes			Wild type	Other	NA	451.756	750.054	-0.73145	0	21	NA	NA	NA	0.86541	0.782679	-0.357039	3.61552	0.340411	0.0907095	1.19459	0.351586	0.201885	0.03	ITNET_1286	ALT -ve
SP117228	DO51176	Panc-Endocrine	no	yes	ATRX_DAXX_trunc		ATRX_DAXX_trunc	ATRX_DAXX_trunc	NA	1088.14	792.863	0.456715	2	82	NA	NA	NA	0.165967	0.12117	1.75345	-0.538575	4.47636	1.64232	6.94072	-0.038384	-2.06636	0.994667	ITNET_1288	ALT +ve
SP117667	DO51177	Panc-Endocrine	no	yes			Wild type	Other	NA	451.743	718.654	-0.669795	0	40	NA	NA	NA	-0.953715	1.01643	0.6432	-0.217045	1.20056	0.395536	0.870343	-0.498901	-1.07886	0.171667	ITNET_1293	ALT -ve
SP117796	DO51178	Panc-Endocrine	no	yes	ATRX_DAXX_non_trunc		ATRX_DAXX_non_trunc	Other	NA	1909.85	721.9	1.40359	1	58	NA	NA	NA	1.01011	0.047605	-1.25899	-1.55657	-1.31251	0.993516	3.01778	0.435019	-3.35924	0.897667	ITNET_1301	ALT +ve
SP117085	DO51179	Panc-Endocrine	no	yes			Wild type	Other	NA	537.561	796.838	-0.567857	0	20	NA	NA	NA	-0.47859	0.170804	-0.0616412	0.0524194	1.71953	0.133846	0.712583	0.794777	-0.336085	0.0216667	ITNET_1304	ALT -ve
SP117331	DO51180	Panc-Endocrine	no	yes	ATRX_DAXX_trunc		ATRX_DAXX_trunc	ATRX_DAXX_trunc	NA	1006.69	555.703	0.857228	1	37	NA	NA	NA	0.943955	0.153661	0.840934	-1.48932	-0.115933	3.08381	6.81098	0.500837	-1.95476	0.995	ITNET_1308	ALT +ve
SP117086	DO51181	Panc-Endocrine	no	yes			Wild type	Other	NA	689.587	889.267	-0.366885	0	40	NA	NA	NA	-0.482094	-0.499131	-0.00805182	-0.304257	-0.687459	1.04999	0.779694	-0.171473	-1.02742	0.172	ITNET_1309	ALT -ve
SP118043	DO51182	Panc-Endocrine	no	yes	ATRX_DAXX_non_trunc		ATRX_DAXX_non_trunc	Other	NA	519.457	446.191	0.219342	2	43	NA	NA	NA	1.82844	1.10705	2.61289	-0.687734	2.57648	0.550735	8.24684	1.34947	-2.7202	0.983333	ITNET_1312	ALT +ve
SP117595	DO51184	Panc-Endocrine	no	yes			Wild type	Other	NA	1493.6	699.059	1.09531	0	32	NA	NA	NA	0.236945	7.80772	-0.647055	0.132292	4.54101	0.426975	-0.589809	-0.259319	-2.86524	0.519333	ITNET_1314	ALT +ve
SP118044	DO51185	Panc-Endocrine	no	yes			Wild type	Other	NA	453.922	877.553	-0.951044	0	17	NA	NA	NA	-1.14313	0.24085	0.835977	0.772426	0.198459	-0.746052	0.851633	0.743398	-0.548926	0.0206667	ITNET_1317	ALT -ve
SP117758	DO51187	Panc-Endocrine	no	yes	ATRX_DAXX_trunc		ATRX_DAXX_trunc	ATRX_DAXX_trunc	NA	1199.35	698.197	0.780547	0	71	NA	NA	NA	0.150674	0.38002	-0.202906	0.536492	0.844297	3.74536	5.70075	0.941247	-1.60789	0.990333	ITNET_1320	ALT +ve
SP135296	DO52125	Panc-Endocrine	no	yes			Wild type	Other	NA	298.57	610.375	-1.03163	0	86	NA	NA	NA	-0.726978	0.021194	-0.157414	1.6088	0.8465	1.13466	0.735863	0.572945	-0.35231	0.0436667	ITNET_0087	ALT -ve
SP135305	DO52126	Panc-Endocrine	no	yes			Wild type	Other	NA	460.93	734.912	-0.673023	1	341	NA	NA	NA	0.189778	-0.0740905	0.347187	-0.353405	0.894853	0.509329	0.343429	-0.29378	0.297908	0.191	ITNET_0100	ALT -ve
SP135324	DO52128	Panc-Endocrine	no	yes			Wild type	Other	NA	619.141	1146.73	-0.889193	0	63	NA	NA	NA	0.656054	-0.172627	-0.534257	0.97618	-0.0737581	0.583746	-0.811421	0.279678	-0.458463	0.0193333	ITNET_0118	ALT -ve
SP135328	DO52129	Panc-Endocrine	no	yes	ATRX_DAXX_non_trunc		ATRX_DAXX_non_trunc	Other	NA	1390.65	844.034	0.720382	3	34	NA	NA	NA	-0.674278	0.132232	-0.464289	-1.34315	0.0696958	0.679529	0.610318	0.0704438	-3.00365	0.734667	ITNET_0124	ALT +ve
SP135334	DO52131	Panc-Endocrine	no	yes			Wild type	Other	NA	209.871	1198.88	-2.51411	2	73	NA	NA	NA	0.186529	0.693232	0.903388	0.55901	-1.4433	0.813647	0.20369	-0.136272	-0.392255	0.242333	ITNET_0128	ALT -ve
SP135346	DO52134	Panc-Endocrine	no	yes	ATRX_DAXX_non_trunc		ATRX_DAXX_non_trunc	Other	NA	989.801	485.36	1.02808	1	15	NA	NA	NA	0.105632	-0.274702	1.51886	-1.46645	1.80874	1.57043	0.659167	1.52552	-2.43545	0.604	ITNET_0144	ALT +ve
SP135354	DO52135	Panc-Endocrine	no	yes			Wild type	Other	NA	989.728	409.226	1.27413	1	50	NA	NA	NA	-1.14546	-0.522123	-0.191096	-0.684876	1.84424	2.25663	3.45342	0.394916	-2.78015	0.961333	ITNET_0148	ALT +ve
SP135363	DO52136	Panc-Endocrine	no	yes			Wild type	Other	NA	417.035	476.844	-0.193351	0	9	NA	NA	NA	0.492987	-0.731517	-0.108034	1.27946	-1.13003	0.86918	-1.70322	0.590944	-0.145655	0.0346667	ITNET_0151	ALT -ve
SP135372	DO52137	Panc-Endocrine	no	yes	ATRX_DAXX_trunc		ATRX_DAXX_trunc	ATRX_DAXX_trunc	NA	279.848	626.448	-1.16255	0	503	NA	NA	NA	-1.08164	0.179675	-0.585903	-0.0816173	-1.24	0.404146	-0.188761	-0.251463	-0.340402	0.688667	ITNET_0152	ALT -ve
SP135389	DO52139	Panc-Endocrine	no	yes			Wild type	Other	NA	333.085	718.512	-1.10912	0	43	NA	NA	NA	-0.799578	0.521842	0.539487	-0.14978	1.18544	0.613596	0.868724	0.187595	-0.658989	0.0446667	ITNET_0673	ALT -ve
SP135410	DO52141	Panc-Endocrine	no	yes			Wild type	Other	NA	313.242	801.646	-1.35569	0	48	NA	NA	NA	0.752334	1.2216	0.103841	0.698635	2.01199	1.02042	0.860364	0.737893	0.159024	0.064	ITNET_0695	ALT -ve
SP135422	DO52143	Panc-Endocrine	no	yes	ATRX_DAXX_non_trunc		ATRX_DAXX_non_trunc	Other	NA	938.537	854.434	0.135443	2	51	NA	NA	NA	-0.837708	-0.422322	0.163375	-1.14267	0.944394	2.26161	8.11856	1.35879	-1.97833	0.991333	ITNET_0783	ALT +ve
SP135434	DO52146	Panc-Endocrine	no	yes	ATRX_DAXX_trunc		ATRX_DAXX_trunc	ATRX_DAXX_trunc	NA	882.508	764.05	0.207943	5	124	NA	NA	NA	-0.871512	-0.0633872	0.3462	-0.439914	1.19552	3.88317	7.07409	1.85707	-2.11866	0.996667	ITNET_0813	ALT -ve
SP135440	DO52147	Panc-Endocrine	no	yes			Wild type	Other	NA	451.827	694.2	-0.619579	1	16	NA	NA	NA	-0.872974	0.382489	0.426289	0.449469	-0.237519	0.850585	-0.196248	-0.332992	-0.671337	0.0513333	ITNET_0833	ALT -ve
SP135444	DO52148	Panc-Endocrine	no	yes			Wild type	Other	NA	459.218	627.035	-0.449368	0	69	NA	NA	NA	0.0333223	-0.223933	0.539323	1.15602	-0.168929	0.854974	0.268203	0.531887	0.568481	0.057	ITNET_0850	ALT -ve
SP135451	DO52150	Panc-Endocrine	no	yes	ATRX_DAXX_trunc		ATRX_DAXX_trunc	ATRX_DAXX_trunc	NA	884.811	834.2	0.0849748	0	46	NA	NA	NA	1.24857	1.25186	0.406148	-0.054415	0.177535	0.4548	6.72258	1.32416	-1.05029	0.849	ITNET_0935	ALT +ve
SP135460	DO52152	Panc-Endocrine	no	yes			Wild type	Other	NA	511.531	655.727	-0.358275	0	34	NA	NA	NA	0.559561	-0.190139	-0.367196	0.361537	-0.096566	0.385441	-0.04662	0.451744	-0.458353	0.013	ITNET_0941	ALT -ve
SP135463	DO52153	Panc-Endocrine	no	yes			Wild type	Other	NA	479.085	685.903	-0.517723	0	16	NA	NA	NA	2.20825	0.378563	0.47851	-0.300346	-0.420813	-0.0850342	0.791562	0.312804	-0.751686	0.0186667	ITNET_0962	ALT -ve
SP135468	DO52154	Panc-Endocrine	no	yes			Wild type	Other	NA	288.045	567.429	-0.978146	0	121	NA	NA	NA	0.427193	-1.46741	0.199359	-1.01642	0.0341114	0.040742	-0.659984	0.584216	-0.425467	0.0136667	ITNET_0968	ALT -ve
SP135475	DO52155	Panc-Endocrine	no	yes			Wild type	Other	NA	377.257	714.003	-0.920381	0	119	NA	NA	NA	1.34412	0.502171	0.155227	0.177549	0.835117	0.863034	0.20033	0.646491	-0.0755583	0.017	ITNET_0993	ALT -ve
SP135480	DO52158	Panc-Endocrine	no	yes			Wild type	Other	NA	450.324	797.197	-0.823971	0	9	NA	NA	NA	0.679115	-0.476907	0.588532	-0.370742	0.400888	-0.229538	0.276305	-0.0428612	-0.629141	0.0153333	ITNET_1001	ALT -ve
SP135484	DO52159	Panc-Endocrine	no	yes			Wild type	Other	NA	1309.49	809.967	0.693072	4	26	NA	NA	NA	-0.190246	-0.135283	-0.0565213	-0.0999188	1.60392	0.00954224	0.396229	-0.014094	-2.18717	0.701	ITNET_1027	ALT +ve
SP135488	DO52161	Panc-Endocrine	no	yes			Wild type	Other	NA	341.397	587.267	-0.782565	1	537	NA	NA	NA	-1.07441	-0.145001	-0.760198	-2.16892	-0.76219	-0.791262	-1.61196	-0.268438	0.328464	0.250333	ITNET_1047	ALT -ve
SP135492	DO52162	Panc-Endocrine	no	yes			Wild type	Other	NA	737.522	1677.03	-1.18515	0	32	NA	NA	NA	-0.105116	-0.316247	0.00382398	-0.191133	-0.834668	-0.234338	-0.0594568	-0.765171	-0.877011	0.0666667	ITNET_1050	ALT -ve
SP135496	DO52164	Panc-Endocrine	no	yes	ATRX_DAXX_trunc		ATRX_DAXX_trunc	ATRX_DAXX_trunc	NA	1568.22	769.065	1.02795	2	53	NA	NA	NA	-0.797777	0.172641	-0.342026	-0.865482	-0.083622	3.18749	4.94778	0.722119	-1.28964	0.987333	ITNET_1053	ALT +ve
